# Supplementary material for: Identification of a Monoclonal Antibody against Porcine Deltacoronavirus Membrane Protein
Source: Int J Mol Sci. 2023 Sep 11;24(18):13934. doi: 10.3390/ijms241813934 (PMC10530725; doi:10.3390/ijms241813934)
Supplement: Supplementary file 1 [file ijms-24-13934-s001.zip]

Archive with 1 entries (1 files):
- ijms-2579144-supplementary.pdf
